# Supplementary material for: Preparation, Identification and Application of β-Lactoglobulin Hydrolysates with Oral Immune Tolerance
Source: Foods. 2023 Jan 9;12(2):307. doi: 10.3390/foods12020307 (PMC9857568; doi:10.3390/foods12020307)
Supplement: Supplementary file 1 [file foods-12-00307-s001.zip]

Archive with 1 entries (1 files):
- foods-1978127-supplementary.pdf
